# Supplementary material for: Understanding Long-Term Survival in ALS: A Cohort Study on Subject Characteristics and Prognostic Factors
Source: J Clin Med. 2025 Oct 17;14(20):7351. doi: 10.3390/jcm14207351 (PMC12565721; doi:10.3390/jcm14207351)
Supplement: Supplementary file 1 [file jcm-14-07351-s001.zip]

Archive with 1 entries (1 files):
- jcm-3880743-supplementary.pdf
